# Supplementary material for: Heads up–Four Giraffa species have distinct cranial morphology
Source: PLoS One. 2024 Dec 19;19(12):e0315043. doi: 10.1371/journal.pone.0315043 (PMC11658530; doi:10.1371/journal.pone.0315043)
Supplement: S1 Table — M: male, F: female, and X: unknown sex. (XLSX) [file pone.0315043.s002.xlsx]

## Sheet: Tabelle1
Subspecies	M	F	X	Total
Giraffa camelopardalis antiquorum	21	17	0	38
Giraffa camelopardalis camelopardalis	41	17	0	54
Giraffa camelopardalis peralta	5	4	2	11
Giraffa camelopardalis subsp.	7	5	0	12
Giraffa reticulata reticulata	20	12	2	34
Giraffa tippelskirchi tippelskirchi	58	43	7	108
Giraffa tippelskirchi thornicrofti	17	3	1	21
Giraffa giraffa angolensis	31	12	0	43
Giraffa giraffa giraffa	90	26	5	121
Giraffa giraffa subsp.	9	6	0	15
Giraffa sp. subsp.	32	21	5	58
