# Supplementary material for: Heads up–Four Giraffa species have distinct cranial morphology
Source: PLoS One. 2024 Dec 19;19(12):e0315043. doi: 10.1371/journal.pone.0315043 (PMC11658530; doi:10.1371/journal.pone.0315043)
Supplement: S2 Table — (XLSX) [file pone.0315043.s003.xlsx]

## Sheet: Sheet1
Inventory	Species	Subspecies	Sex	Age	Provenance
AMNH_M_53544	camelopardalis	antiquorum	F	A	DRC, Haut Uele, Faradje
SMF_4509	camelopardalis	antiquorum	F	B	Cameroon, North, Djimtilo
AMNH_M_53549	camelopardalis	antiquorum	F	D	DRC, Haut Uele, Garamba
NHMUK_ZD_1902_11_12_1	camelopardalis	antiquorum	F	D	South Sudan, Upper Nile, Fashoda, Kodok
SMF_4465	camelopardalis	antiquorum	F	D	Cameroon, North, Djimtilo
AMNH_M_53543	camelopardalis	antiquorum	F	E	DRC, Haut Uele, Faradje
NHMUK_ZD_1907_7_8_255	camelopardalis	antiquorum	F	E	Chad, South-East, Chari River
NHMW_4832_B_4980	camelopardalis	antiquorum	F	E	Cameroon, North, Mbere, Wolodje
RMCA_RG_3748	camelopardalis	antiquorum	F	E	DRC, Haut Uele, Kapili
RMCA_RG_3749	camelopardalis	antiquorum	F	E	DRC, Haut Uele, Kapili
RMCA_RG_21645	camelopardalis	antiquorum	F	E	Chad, Salamat, Aouk
SMF_497	camelopardalis	antiquorum	F	E	Sudan, South Darfur
SMF_4466	camelopardalis	antiquorum	F	E	Cameroon, North, Djimtilo
AMNH_M_53546	camelopardalis	antiquorum	F	F	DRC, Haut Uele, Garamba
RMCA_RG_3710	camelopardalis	antiquorum	F	F	DRC, Haut Uele, Garamba NP, Aiwa
NMB_12075	camelopardalis	antiquorum	F	G	DRC, Haut Uele, Garamba
RMCA_RG_25548	camelopardalis	antiquorum	F	I	DRC, Haut Uele, Gangala na Bodio
AMNH_M_53548	camelopardalis	antiquorum	M	B	DRC, Haut Uele, Garamba
NHMUK_ZD_1906_2_12_1	camelopardalis	antiquorum	M	B	Nigeria, Adamawa, Yola
NHMUK_ZD_1928_11_11_24	camelopardalis	antiquorum	M	B	Chad, Ennedi-Ouest, Bidadi
AMNH_M_53550	camelopardalis	antiquorum	M	E	DRC, Haut Uele, Garamba
CHA_ZAK_2	camelopardalis	antiquorum	M	E	Chad, Guera, Zakouma
CHA_ZAK_3	camelopardalis	antiquorum	M	E	Chad, Guera, Zakouma
NHMUK_ZD_1906_2_12_2	camelopardalis	antiquorum	M	E	Nigeria, Adamawa, Yola
RMCA_RG_83.006_M_0553	camelopardalis	antiquorum	M	E	DRC, Haut Uele, Garamba
RMCA_RG_3747	camelopardalis	antiquorum	M	E	DRC, Haut Uele, Kapili
RMCA_RG_25673	camelopardalis	antiquorum	M	E	DRC, Haut Uele, Gangala na Bodio
CHA_ZAK_4	camelopardalis	antiquorum	M	F	Chad, Guera, Zakouma
NHMUK_ZD_1938_7_8_22	camelopardalis	antiquorum	M	F	Cameroon, North, Boiba, Bi-Inda
NHMW_B_5342	camelopardalis	antiquorum	M	F	Chad, Guera, Bagirmiland, Melfi
RMCA_RG_3709	camelopardalis	antiquorum	M	G	DRC, Haut Uele, Garamba NP, Aiwa
RMCA_RG_25672	camelopardalis	antiquorum	M	H	DRC, Haut Uele, Gangala na Bodio
CHA_ZAK_1	camelopardalis	antiquorum	M	E+	Chad, Guera, Zakouma
CHA_ZAK_5	camelopardalis	antiquorum	M	E+	Chad, Guera, Zakouma
NHMUK_ZD_1910_5_16_2	camelopardalis	antiquorum	M	E+	Chad, Chari River
RMCA_RG_8648	camelopardalis	antiquorum	M	E+	DRC, Haut Uele, Faradje
SMF_498	camelopardalis	antiquorum	M	C-E	Sudan, South Darfur
ZMB_48222	camelopardalis	antiquorum	M	E+	Cameroon
FMNH_127887	camelopardalis	camelopardalis	F	A	Kenya, Rift Valley, West Pokot, Cherangany Hills
FMNH_127886	camelopardalis	camelopardalis	F	D	Kenya, Rift Valley, West Pokot, Cherangany Hills
NHMUK_ZD_1873_8_29_7	camelopardalis	camelopardalis	F	E	Ethiopia, Tigray, Dembelas
NMK_OM9278	camelopardalis	camelopardalis	F	D	Kenya, Trans-Nzoia, Kitale
ZMB_MAM_17502	camelopardalis	camelopardalis	F	E	Ethiopia, Oromia, Galla
NHMUK_ZD_1901_8_9_49	camelopardalis	camelopardalis	F	F	Kenya, Uasin-Gishu
NHMUK_ZD_1901_8_9_50	camelopardalis	camelopardalis	F	F	Kenya, Uasin-Gishu
UGA_MUR_2	camelopardalis	camelopardalis	F	F	Uganda, Western, Murchison Falls
SMNS_Z_MAM_30171	camelopardalis	camelopardalis	F	G	South Sudan, Jonglei, Boma
NHMUK_ZD_1903_4_16_1	camelopardalis	camelopardalis	F	H	Kenya, Baringo, Lake Baringo
FMNH_127885	camelopardalis	camelopardalis	F	I	Kenya, Rift Valley, West Pokot, Cherangany Hills
UGA_MUR_11	camelopardalis	camelopardalis	F	E+	Uganda, Western, Murchison Falls
UGA_MUR_4	camelopardalis	camelopardalis	F	E+	Uganda, Western, Murchison Falls
FMNH_127884	camelopardalis	camelopardalis	M	A	Kenya, Rift Valley, West Pokot, Cherangany Hills
SMF_78004	camelopardalis	camelopardalis	M	A	Uganda
USNM_163112	camelopardalis	camelopardalis	M	A	Kenya, Bomet, Sotik, Lime Spring
USNM_299998	camelopardalis	camelopardalis	M	A	National Zoological Park, Washington DC
FMNH_27475	camelopardalis	camelopardalis	M	D	Uganda, Northern
NMK_OM9279	camelopardalis	camelopardalis	M	E	Kenya, Trans-Nzoia, Kitale
UGA_MUR_3	camelopardalis	camelopardalis	M	E	Uganda, Western, Murchison Falls
UGA_MUR_8	camelopardalis	camelopardalis	M	E	Uganda, Western, Murchison Falls
USNM_163113	camelopardalis	camelopardalis	M	E	Kenya, Sotik, Guaso Nyiro River
USNM_163312	camelopardalis	camelopardalis	M	E	Kenya, Uasin-Gishu
USNM_200151	camelopardalis	camelopardalis	M	E	Kenya, Uasin-Gishu
FMNH_127882	camelopardalis	camelopardalis	M	F	Kenya, Rift Valley, West Pokot, Cherangany Hills
FMNH_127883	camelopardalis	camelopardalis	M	F	Kenya, Rift Valley, West Pokot, Cherangany Hills
NHMUK_ZD_1902_11_13_2	camelopardalis	camelopardalis	M	F	South Sudan, Juba, Mongalla
KEN_RUM_1	camelopardalis	camelopardalis	M	F	Kenya, Homa Bay, Ruma NP
KEN_RUM_2	camelopardalis	camelopardalis	M	F	Kenya, Homa Bay, Ruma NP
NMK_OM2094	camelopardalis	camelopardalis	M	F	Kenya, Uasin Gishu, Soy
NMK_OM2275	camelopardalis	camelopardalis	M	F	Kenya, Trans-Nzoia, Kitale
UGA_MUR_5	camelopardalis	camelopardalis	M	F	Uganda, Western, Murchison Falls
UGA_MUR_6	camelopardalis	camelopardalis	M	F	Uganda, Western, Murchison Falls
UGA_MUR_7	camelopardalis	camelopardalis	M	F	Uganda, Western, Murchison Falls
USNM_121010	camelopardalis	camelopardalis	M	F	Kenya, Uasin-Gishu
USNM_155438	camelopardalis	camelopardalis	M	F	Kenya, Baringo, Lake Baringo
ZSM_1911_2443	camelopardalis	camelopardalis	M	F	Kenya, Baringo, Lake Baringo
NHMUK_ZD_1901_8_9_47	camelopardalis	camelopardalis	M	G	Kenya, Uasin-Gishu
NMK_OM2097	camelopardalis	camelopardalis	M	G	Kenya, Uasin Gishu, Soy
ZFMK_MAM_2002_0027	camelopardalis	camelopardalis	M	G	South Sudan, Jonglei, Bahr El Zeraf
UGA_MUR_15	camelopardalis	camelopardalis	M	H	Uganda, Western, Murchison Falls
NHMUK_ZD_1964_225	camelopardalis	camelopardalis	M	I	Uganda, Northern, Karamoja
NMK_OM2099	camelopardalis	camelopardalis	M	I	Kenya, Uasin Gishu, Soy
KEN_RUM_3	camelopardalis	camelopardalis	M	X	Kenya, Homa Bay, Ruma NP
KEN_RUM_4	camelopardalis	camelopardalis	M	X	Kenya, Homa Bay, Ruma NP
KEN_RUM_5	camelopardalis	camelopardalis	M	X	Kenya, Homa Bay, Ruma NP
KEN_RUM_6	camelopardalis	camelopardalis	M	X	Kenya, Homa Bay, Ruma NP
UGA_MUR_1	camelopardalis	camelopardalis	M	E+	Uganda, Western, Murchison Falls
UGA_MUR_10	camelopardalis	camelopardalis	M	E+	Uganda, Western, Murchison Falls
UGA_MUR_12	camelopardalis	camelopardalis	M	E+	Uganda, Western, Murchison Falls
UGA_MUR_13	camelopardalis	camelopardalis	M	E+	Uganda, Western, Murchison Falls
UGA_MUR_14	camelopardalis	camelopardalis	M	E+	Uganda, Western, Murchison Falls
UGA_MUR_9	camelopardalis	camelopardalis	M	E+	Uganda, Western, Murchison Falls
USNM_304612	camelopardalis	camelopardalis	M	E+	National Zoological Park, Washington DC
NER_KOU_1	camelopardalis	peralta	F	E	Niger, Tillaberi, Koure
NER_KOU_3	camelopardalis	peralta	F	E	Niger, Tillaberi, Koure
NER_KOU_2	camelopardalis	peralta	F	H	Niger, Tillaberi, Koure
NER_KOU_7	camelopardalis	peralta	F	I	Niger, Tillaberi, Koure
NHMUK_ZD_1898_2_18_1	camelopardalis	peralta	M	E	Nigeria, Kogi, Lokoja, SE of Benue and Niger
NER_KOU_8	camelopardalis	peralta	M	F	Niger, Tillaberi, Koure
NHMUK_ZD_1904_11_2_2	camelopardalis	peralta	M	F	Nigeria, Plateau, E of Sharu
NER_KOU_4	camelopardalis	peralta	M	E+	Niger, Tillaberi, Koure
NER_KOU_5	camelopardalis	peralta	M	E+	Niger, Tillaberi, Koure
NER_KOU_6	camelopardalis	peralta	X	A	Niger, Tillaberi, Koure
NER_KOU_9	camelopardalis	peralta	X	C+	Niger, Tillaberi, Koure
USNM_252549	camelopardalis	cam. subsp.	F	B	Sudan
USNM_252585	camelopardalis	cam. subsp.	F	B	Sudan
NHMUK_ZD_1901_5_14_1	camelopardalis	cam. subsp.	F	D	Sudan, Jonglei, Bahr-el-Gebel and White Nile junction
NHMUK_ZD_1908_8_12_2	camelopardalis	cam. subsp.	F	D	Nigeria
NHMW_5574	camelopardalis	cam. subsp.	F	F	Sudan
RMCA_RG_767	camelopardalis	cam. subsp.	M	E	South Sudan, Central Equatoria, Lado
ZMB_MAM_31781	camelopardalis	cam. subsp.	M	E	South Sudan, Central Equatoria, Bahr al Jabal
ZSM_1912_0705	camelopardalis	cam. subsp.	M	F	Sudan, White Nile
ZSM_1912_729	camelopardalis	cam. subsp.	M	F	South Sudan, Upper Nile
NHMW_5575	camelopardalis	cam. subsp.	M	G	Sudan
SMF_16148	camelopardalis	cam. subsp.	M	G	South Sudan, Jonglei, Upper Nile, Bor
NHMW_5552	camelopardalis	cam. subsp.	M	I	Sudan
AMNH_M_165052	giraffa	angolensis	F	B	Namibia, Oshikoto, Etosha Pan, Lombart Farm
NAM_ING_2923	giraffa	angolensis	F	B	Namibia, Erongo, Wilhelmstal Noord 8
NHMUK_ZD_1938_7_8_21	giraffa	angolensis	F	B	Angola, Cunene, Bala Huti
NAM_ING_2874	giraffa	angolensis	F	C	Namibia, Omaheke, Masindi 370
NAM_ING_K77	giraffa	angolensis	F	C	Namibia
NAM_NYA_4	giraffa	angolensis	F	C	Namibia
NAM_ING_2164	giraffa	angolensis	F	D	Namibia, Otjozondjupa, Okamahoro 19
NAM_ING_2590	giraffa	angolensis	F	D	Namibia, Erongo, Erora West 13
NAM_ING_2645	giraffa	angolensis	F	D	Namibia, Otjozondjupa, Okamahoro 19
ZMB_MAM_33884	giraffa	angolensis	F	D	Namibia
ZMB_MAM_58976	giraffa	angolensis	F	G	Namibia, Otjozondjupa, Okahandja
NAM_NYA_18	giraffa	angolensis	F	F?	Namibia
AMNH_M_165051	giraffa	angolensis	M	C	Namibia, Oshikoto, Etosha Pan, Lombart Farm
SAM_ZM_39527	giraffa	angolensis	M	C	Namibia
NAM_ING_2852	giraffa	angolensis	M	E	Namibia, Erongo, Wilhelmstal
NAM_ING_2971	giraffa	angolensis	M	E	Namibia, Erongo, Otjikoko-South #61
NAM_NYA_10	giraffa	angolensis	M	E	Namibia
NAM_NYA_11	giraffa	angolensis	M	E	Namibia
NAM_NYA_13	giraffa	angolensis	M	E	Namibia
NAM_NYA_15	giraffa	angolensis	M	E	Namibia
NAM_NYA_17	giraffa	angolensis	M	E	Namibia
NAM_NYA_5	giraffa	angolensis	M	E	Namibia
NAM_NYA_6	giraffa	angolensis	M	E	Namibia
NAM_NYA_7	giraffa	angolensis	M	E	Namibia
NAM_NYA_9	giraffa	angolensis	M	E	Namibia
NAM_TAU_1366	giraffa	angolensis	M	E	Namibia
NAM_TAU_1606	giraffa	angolensis	M	E	Namibia
NAM_TAU_1700	giraffa	angolensis	M	E	Namibia
SAM_ZM_39692	giraffa	angolensis	M	E	Namibia, Omaheke, Witvlei
DNMNH_TM_12141	giraffa	angolensis	M	F	Namibia, Kunene, Kaokoveld
NAM_ETH_1	giraffa	angolensis	M	F	Namibia, Kunene, Etosha Heights PR
NAM_ING_2288	giraffa	angolensis	M	F	Namibia, Otjozondjupa, Woltemade
NAM_ING_2787	giraffa	angolensis	M	F	Namibia, Otjozondjupa, Okamahoro 19
NAM_NYA_14	giraffa	angolensis	M	F	Namibia
NAM_NYA_3	giraffa	angolensis	M	F	Namibia
NAM_TAU_32	giraffa	angolensis	M	F	Namibia
ZMB_MAM_66393	giraffa	angolensis	M	F	Namibia, Otjozondjupa, Okahandja
NAM_NYA_1	giraffa	angolensis	M	G	Namibia
NAM_NYA_16	giraffa	angolensis	M	G	Namibia
NAM_NYA_2	giraffa	angolensis	M	G	Namibia
NAM_ETH_2	giraffa	angolensis	M	E+	Namibia, Kunene, Etosha Heights PR
NAM_NYA_12	giraffa	angolensis	M	E+	Namibia
NAM_NYA_8	giraffa	angolensis	M	G+	Namibia
NHMZ_29121	giraffa	giraffa	F	A	Zimbabwe, Matabeleland S, Doddieburn Ranch
NHMZ_29114	giraffa	giraffa	F	B	Botswana, Ngamiland, Mohembo
NHMZ_60806	giraffa	giraffa	F	B	Botswana, Ngamiland, Chobe GR
NHMZ_60812	giraffa	giraffa	F	B	Zimbabwe, Harare, Lake Chivero
DNMNH_AZ_635	giraffa	giraffa	F	C	South Africa, Limpopo, Langjan NR
DNMNH_TM_12255	giraffa	giraffa	F	C	South Africa, Limpopo, Klaserie
DNMNH_TM_12256	giraffa	giraffa	F	C	South Africa, Limpopo, Klaserie
NHMUK_ZD_1972_1323	giraffa	giraffa	F	C	South Africa, Northern Cape, Maadji Mountains, north of Heuningvlei
NHMZ_60809	giraffa	giraffa	F	C	Zimbabwe, Matabeleland S, Doddieburn Ranch
NHMZ_60813	giraffa	giraffa	F	C	Zimbabwe, Matabeleland S, Matopos NP
DNMNH_AZ_2336	giraffa	giraffa	F	D	South Africa, Limpopo, Kruger NP
FMNH_34423	giraffa	giraffa	F	D	Botswana, Ngamiland, Tsotsoroga Pan, Mabebe Flats
FMNH_34427	giraffa	giraffa	F	D	Botswana, Ngamiland, Tsotsoroga Pan, Mabebe Flats
NHMZ_60805	giraffa	giraffa	F	D	Botswana, Ngamiland, Chobe GR
UCT_BCO_1	giraffa	giraffa	F	D	South Africa
DNMNH_TM_3314	giraffa	giraffa	F	E	Zimbabwe, East, Jabwiela
NHMZ_60804	giraffa	giraffa	F	E	Botswana, Ngamiland, Chobe GR
NMB_12076	giraffa	giraffa	F	E	South Africa, KwaZulu Natal, Mkuze
DNMNH_CR_684	giraffa	giraffa	F	F	South Africa, Mpumalanga, Lydenburg
FMNH_34424	giraffa	giraffa	F	F	Botswana, Ngamiland, Tsotsoroga Pan, Mabebe Flats
NHMZ_26184	giraffa	giraffa	F	F	Zimbabwe, Matabeleland S, Doddieburn Ranch
NHMZ_60803	giraffa	giraffa	F	F	Botswana, Ngamiland, Chobe GR
ZIM_TCI_002	giraffa	giraffa	F	F	Zimbabwe, Matabeleland N, Cawston
ZIM_TCI_005	giraffa	giraffa	F	F	Zimbabwe
NHMZ_60810	giraffa	giraffa	F	G	Zimbabwe, Masvingo, Kyle
SA_SI_8	giraffa	giraffa	F	E-F	South Africa, Eastern Cape
AMPG_EV_318	giraffa	giraffa	M	A	Botswana, Ngamiland, Chitabe
DNMNH_TM_13397	giraffa	giraffa	M	A	South Africa, Limpopo, Klaserie
FMNH_34428	giraffa	giraffa	M	A	Botswana, Ngamiland, Tsotsoroga Pan, Mabebe Flats
AMNH_M_83605	giraffa	giraffa	M	B	Zimbabwe, Matabeleland N, Ngamo Station
DNMNH_TM_12254	giraffa	giraffa	M	B	South Africa, Limpopo, Klaserie
NHMUK_ZD_1966_429	giraffa	giraffa	M	B	Zimbabwe, Matabeleland S, Doddieburn Ranch
NHMZ_60807	giraffa	giraffa	M	B	Botswana, Ngamiland, Chobe GR
NHMZ_60811	giraffa	giraffa	M	B	Mozambique, Inhambane, Setache
SAM_ZM_37058	giraffa	giraffa	M	C	South Africa, Limpopo, Phalaborwa
FMNH_33429	giraffa	giraffa	M	D	Botswana, Ngamiland, Tsotsoroga Pan, Mabebe Flats
SA_SI_10	giraffa	giraffa	M	D	South Africa, Eastern Cape
USNM_154033	giraffa	giraffa	M	D	Zimbabwe, Matabeleland
ZIM_TCI_X2	giraffa	giraffa	M	D	Zimbabwe
ZIM_TCI_X5	giraffa	giraffa	M	D	Zimbabwe
FMNH_236496	giraffa	giraffa	M	E	South Africa, Mpumalanga, Bateleur Safari Camp
NHMZ_23979	giraffa	giraffa	M	E	Zimbabwe, Matabeleland S, Towla
NHMZ_23983	giraffa	giraffa	M	E	Zimbabwe, Matabeleland S, Towla
NHMZ_26180	giraffa	giraffa	M	E	Zimbabwe, Matabeleland S, Doddieburn Ranch
NHMZ_26186	giraffa	giraffa	M	E	Zimbabwe, Matabeleland S, Doddieburn Ranch
NHMZ_26187	giraffa	giraffa	M	E	Zimbabwe, Matabeleland S, Doddieburn Ranch
NHMZ_26188	giraffa	giraffa	M	E	Zimbabwe, Matabeleland S, Doddieburn Ranch
NHMZ_26189	giraffa	giraffa	M	E	Zimbabwe, Matabeleland S, Doddieburn Ranch
NHMZ_29100	giraffa	giraffa	M	E	Zimbabwe, Matabeleland S, Doddieburn Ranch
NHMZ_29101	giraffa	giraffa	M	E	Zimbabwe, Matabeleland S, Matopos NP
NHMZ_29102	giraffa	giraffa	M	E	Zimbabwe, Matabeleland S, Doddieburn Ranch
NHMZ_60802	giraffa	giraffa	M	E	Botswana, Ngamiland, Chobe GR
SA_SI_1	giraffa	giraffa	M	E	South Africa, Eastern Cape
SA_SI_2	giraffa	giraffa	M	E	South Africa, Eastern Cape
SA_SI_3	giraffa	giraffa	M	E	South Africa, Eastern Cape
SA_SI_4	giraffa	giraffa	M	E	South Africa, Eastern Cape
SA_SI_6	giraffa	giraffa	M	E	South Africa, Eastern Cape
ZIM_TCI_036	giraffa	giraffa	M	E	Zimbabwe
ZIM_TCI_076	giraffa	giraffa	M	E	Zimbabwe, Matabeleland N, Cawston
ZIM_TCI_089	giraffa	giraffa	M	E	Zimbabwe
ZIM_TCI_181a	giraffa	giraffa	M	E	Zimbabwe, Masvingo, Chishakwe
ZIM_TCI_188	giraffa	giraffa	M	F	Zimbabwe
ZIM_TCI_206	giraffa	giraffa	M	E	Zimbabwe, Masvingo, Sango
ZIM_TCI_219a	giraffa	giraffa	M	E	Zimbabwe, Matabeleland N, Cawston
ZIM_TCI_219b	giraffa	giraffa	M	E	Zimbabwe
ZIM_TCI_249	giraffa	giraffa	M	E	Zimbabwe
ZIM_TCI_253	giraffa	giraffa	M	E	Zimbabwe, Matabeleland N, Cawston
ZIM_TCI_319	giraffa	giraffa	M	E	Zimbabwe, Masvingo, Msaise
ZIM_TCI_371a	giraffa	giraffa	M	E	Zimbabwe, Matabeleland N, Cawston
ZIM_TCI_405	giraffa	giraffa	M	E	Zimbabwe, Matabeleland N, Matetsi
ZIM_TCI_453	giraffa	giraffa	M	E	Zimbabwe, Masvingo, Humani
ZIM_TCI_462	giraffa	giraffa	M	E	Zimbabwe, Matabeleland N, Bishopstone
ZIM_TCI_472	giraffa	giraffa	M	E	Zimbabwe, Matabeleland S, Mazunga
ZIM_TCI_490a	giraffa	giraffa	M	E	Zimbabwe, Masvingo, Bedford
ZIM_TCI_X7	giraffa	giraffa	M	E	Zimbabwe
ZMB_MAM_15552	giraffa	giraffa	M	E	South Africa, W Cape
ZSM_2010_551	giraffa	giraffa	M	E	South Africa
NHMUK_ZD_1842_12_6_16	giraffa	giraffa	M	F	South Africa
NHMUK_ZD_1931_2_1_48	giraffa	giraffa	M	F	Botswana, Ngamiland, Mabebe Flats, Mogogilo River
NHMZ_23978	giraffa	giraffa	M	F	Zimbabwe, Matabeleland S, Towla
NHMZ_23984	giraffa	giraffa	M	F	Zimbabwe, Matabeleland S, Towla
NHMZ_26178	giraffa	giraffa	M	F	Zimbabwe, Matabeleland S, Doddieburn Ranch
NHMZ_26179	giraffa	giraffa	M	F	Zimbabwe, Matabeleland S, Doddieburn Ranch
NHMZ_26185	giraffa	giraffa	M	F	Zimbabwe, Matabeleland S, Doddieburn Ranch
NHMZ_26200	giraffa	giraffa	M	F	Zimbabwe, Matabeleland S, Doddieburn Ranch
NHMZ_27144	giraffa	giraffa	M	F	Zimbabwe, Masvingo, Gonarezhou, Gulweni Area
NHMZ_29111	giraffa	giraffa	M	F	Botswana, Ngamiland, Chobe GR
SA_SI_11	giraffa	giraffa	M	F	South Africa, Eastern Cape
SA_SI_5	giraffa	giraffa	M	F	South Africa, Eastern Cape
SA_SI_9	giraffa	giraffa	M	F	South Africa, Eastern Cape
SAM_ZM_36655	giraffa	giraffa	M	F	South Africa, Western Cape --> Tygerberg Zoo
ZIM_TCI_015	giraffa	giraffa	M	F	Zimbabwe, Matabeleland, Woodlands
ZIM_TCI_103	giraffa	giraffa	M	F	Zimbabwe, Matabeleland N, Matetsi
ZIM_TCI_181b	giraffa	giraffa	M	F	Zimbabwe
ZIM_TCI_255	giraffa	giraffa	M	F	Zimbabwe
ZIM_TCI_302	giraffa	giraffa	M	F	Zimbabwe, Matabeleland N, Hwange
ZIM_TCI_364	giraffa	giraffa	M	F	Zimbabwe
ZIM_TCI_404	giraffa	giraffa	M	F	Zimbabwe, Masvingo, Humani
ZIM_TCI_490b	giraffa	giraffa	M	F	Zimbabwe, Masvingo, Humani
ZIM_TCI_X3	giraffa	giraffa	M	F	Zimbabwe, Matabeleland S, W Nicholson
FMNH_34422	giraffa	giraffa	M	G	Botswana, Ngamiland, Tsotsoroga Pan, Mabebe Flats
FMNH_34425	giraffa	giraffa	M	G	Botswana, Ngamiland, Tsotsoroga Pan, Mabebe Flats
NHMUK_ZD_1972_1322	giraffa	giraffa	M	G	South Africa
NHMZ_29112	giraffa	giraffa	M	G	Botswana, Ngamiland, Chobe GR
NHMZ_29113	giraffa	giraffa	M	G	Botswana, Ngamiland, Chobe GR
ZIM_TCI_X1	giraffa	giraffa	M	G	Zimbabwe
NHMZ_60801	giraffa	giraffa	M	H	Botswana, Ngamiland, Chobe GR
SA_SI_7	giraffa	giraffa	M	H	South Africa, Eastern Cape
ZIM_TCI_401	giraffa	giraffa	M	I	Zimbabwe, Matabeleland N, Cawston
NHMZ_58342	giraffa	giraffa	M	F+	Zimbabwe, Masvingo, East of Fishons
NHMZ_60800	giraffa	giraffa	M	G+	Zimbabwe, Masvingo, Nuanetsi
USNM_296145	giraffa	giraffa	M	H+	Namibia, Caprivi, Gaucha
ZIM_TCI_291	giraffa	giraffa	M	F+	Zimbabwe
ZIM_TCI_371b	giraffa	giraffa	M	G+	Zimbabwe, Matabeleland S, Mazunga
ZIM_TCI_X4	giraffa	giraffa	M	E+	Zimbabwe
ZIM_TCI_X6	giraffa	giraffa	M	E+	Zimbabwe
SAM_ZM_39204	giraffa	giraffa	X	A	South Africa, Western Cape, Paarl
SAM_ZM_39558	giraffa	giraffa	X	A	South Africa, Western Cape, Villiersdorp
SAM_ZM_39795	giraffa	giraffa	X	A	South Africa, Western Cape, Paarl
NHMZ_26177	giraffa	giraffa	X	B	Zimbabwe, Matabeleland S, Doddieburn Ranch
NHMZ_60808	giraffa	giraffa	X	B	Zimbabwe, Matabeleland S, Doddieburn Ranch
AMNH_M_83459	giraffa	gir. subsp.	F	A	Botswana, Ngamiland, Mababe Flats
AMNH_M_83458	giraffa	gir. subsp.	F	D	Botswana, Ngamiland, Mababe Flats
NHMUK_ZD_1939_4329a	giraffa	gir. subsp.	F	E	Botswana, Ngamiland
ZFMK_MAM_1984_0003	giraffa	gir. subsp.	F	G	South Africa - Zoo Köln
ZMB_MAM_23432	giraffa	gir. subsp.	F	E+	Namibia, Caprivi
ZMB_MAM_86240	giraffa	gir. subsp.	F	E+	Namibia, Caprivi
AMNH_M_24290	giraffa	gir. subsp.	M	E	Botswana, Ngamiland, Tuley
AMNH_M_24291	giraffa	gir. subsp.	M	E	Botswana, Ngamiland, Tuley
AMNH_M_24292	giraffa	gir. subsp.	M	E	Botswana, Ngamiland, Tuley
AMNH_M_24293	giraffa	gir. subsp.	M	F	Botswana, Ngamiland, Tuley
AMNH_M_83460	giraffa	gir. subsp.	M	F	Botswana, Ngamiland, Mababe Flats
NHMUK_ZD_1906_10_26_1	giraffa	gir. subsp.	M	F	Angola
NHMUK_ZD_1923_1_17_8	giraffa	gir. subsp.	M	F	Angola, Benguela, Upper Lobito
NHMW_4127	giraffa	gir. subsp.	M	F	Botswana, Ngamiland
ZFMK_MAM_80.320	giraffa	gir. subsp.	M	F	South Africa - Zoo Köln
AMNH_M_82002	reticulata	reticulata	F	D	Kenya, Rift Valley, Samburu, Samburu NP, North Ewaso Nyiro
ZSM_1960_0078	reticulata	reticulata	F	D	Kenya, North --> Zoo Hellabrunn
NHMUK_ZD_1912_2_24_1	reticulata	reticulata	F	E	Kenya, Samburu, Samburu NP, Archer's Post
NMK_OM2279	reticulata	reticulata	F	D	Kenya, Meru
ZFMK_MAM_1990_0004	reticulata	reticulata	F	E	Zoo Köln
FMNH_32901	reticulata	reticulata	F	F	Ethiopia, Oromia, Boran, Burgi
FMNH_32902	reticulata	reticulata	F	F	Ethiopia, Oromia, Boran, Burgi
NHMUK_ZD_1912_2_24_2	reticulata	reticulata	F	F	Kenya, Samburu, Samburu NP, Archer's Post
NMK_OM2272	reticulata	reticulata	F	F	Kenya, Laikipia, Nanyuki
NHMW_26429_ST_292	reticulata	reticulata	F	G	Somalia, Juba, Gordoba-Djira, Djilandu
USNM_163324	reticulata	reticulata	F	G	Kenya, Samburu, Samburu NP, Ewaso Nyiro
ZSM_1967_0017	reticulata	reticulata	F	G	Kenya, North --> Zoo Hellabrunn
FMNH_32904	reticulata	reticulata	M	A	Ethiopia, Oromia, Boran, Burgi
ZSM_1956_0017	reticulata	reticulata	M	B	Kenya, North --> Zoo Hellabrunn
FMNH_32905	reticulata	reticulata	M	D	Ethiopia, Oromia, Boran, Burgi
AMNH_M_82001	reticulata	reticulata	M	E	Kenya, Rift Valley, Samburu, Samburu NP, North Ewaso Nyiro
NHMUK_ZD_1899_7_8_5	reticulata	reticulata	M	E	Kenya, Samburu, E Loroghi Mountains
NHMUK_ZD_1923_10_20_8	reticulata	reticulata	M	E	Somalia, Jubaland
KEN_MER_1	reticulata	reticulata	M	E	Kenya, Meru
NMK_OM2215	reticulata	reticulata	M	E	Kenya, Meru
NMK_OM2281	reticulata	reticulata	M	E	Kenya, Meru
NMK_OM5458	reticulata	reticulata	M	E	Kenya, Northeastern
NHMUK_ZD_1897_1_30_1	reticulata	reticulata	M	F	Kenya, Samburu, E Loroghi Mountains
KEN_MER_2	reticulata	reticulata	M	F	Kenya, Meru
KEN_MER_3	reticulata	reticulata	M	F	Kenya, Meru
USNM_182192	reticulata	reticulata	M	F	Kenya, Lakuindu River, Ewaso Ngiro
USNM_304613	reticulata	reticulata	M	F	National Zoological Park, Washington DC
ZMB_MAM_84955	reticulata	reticulata	M	F	Kenya, Samburu, Samburu NP, Ewaso Nyiro
USNM_182125	reticulata	reticulata	M	G	Kenya, Koya Water, Marsabit Road
KEN_MER_4	reticulata	reticulata	M	H	Kenya, Meru
SMF_501	reticulata	reticulata	M	H	Somalia, Jubaland, Jubbada Hoose, Wante
USNM_182124	reticulata	reticulata	M	H	Kenya, Koya Water, Marsabit Road
AMNH_M_82003	reticulata	reticulata	X	A	Kenya, Rift Valley, Samburu, Samburu NP, North Ewaso Nyiro
NHMUK_ZD_1923_10_20_19	reticulata	reticulata	X	A	Somalia, Jubaland
ZAM_LUA_04	tippelskirchi	thornicrofti	F	F	Zambia, Muchinga/Eastern, Luangwa Valley
ZAM_LUA_10	tippelskirchi	thornicrofti	F	G	Zambia, Muchinga/Eastern, Luangwa Valley
NHMZ_11533	tippelskirchi	thornicrofti	F	E-F	Zambia, Muchinga/Eastern, Luangwa Valley
NHMZ_11644	tippelskirchi	thornicrofti	M	B	Zambia, Muchinga/Eastern, Luangwa Valley
NHMZ_22959	tippelskirchi	thornicrofti	M	B	Zambia, Muchinga/Eastern, Luangwa Valley
NHMUK_ZD_1907_2_4_15	tippelskirchi	thornicrofti	M	D	Zambia, Muchinga/Eastern, Luangwa Valley
NHMZ_20382	tippelskirchi	thornicrofti	M	E	Zambia, Muchinga/Eastern, Luangwa Valley
NHMZ_11525	tippelskirchi	thornicrofti	M	E+	Zambia, Muchinga, Luangwa Valley, Chilonga
NHMZ_20221	tippelskirchi	thornicrofti	M	E+	Zambia, Muchinga/Eastern, Luangwa Valley
NHMZ_22635	tippelskirchi	thornicrofti	M	E+	Zambia, Muchinga/Eastern, Luangwa Valley
NHMZ_22862	tippelskirchi	thornicrofti	M	E+	Zambia, Muchinga/Eastern, Luangwa Valley
NHMZ_29099	tippelskirchi	thornicrofti	M	E+	Zambia, Muchinga/Eastern, Luangwa Valley
ZAM_LUA_01	tippelskirchi	thornicrofti	M	E+	Zambia, Muchinga/Eastern, Luangwa Valley
ZAM_LUA_02	tippelskirchi	thornicrofti	M	E+	Zambia, Muchinga/Eastern, Luangwa Valley
ZAM_LUA_03	tippelskirchi	thornicrofti	M	E+	Zambia, Muchinga/Eastern, Luangwa Valley
ZAM_LUA_05	tippelskirchi	thornicrofti	M	E+	Zambia, Muchinga/Eastern, Luangwa Valley
ZAM_LUA_06	tippelskirchi	thornicrofti	M	E+	Zambia, Muchinga/Eastern, Luangwa Valley
ZAM_LUA_07	tippelskirchi	thornicrofti	M	E+	Zambia, Muchinga/Eastern, Luangwa Valley
ZAM_LUA_08	tippelskirchi	thornicrofti	M	E+	Zambia, Muchinga/Eastern, Luangwa Valley
ZAM_LUA_09	tippelskirchi	thornicrofti	M	E+	Zambia, Muchinga/Eastern, Luangwa Valley
NHMZ_22957	tippelskirchi	thornicrofti	X	A	Zambia, Muchinga/Eastern, Luangwa Valley
FMNH_29515	tippelskirchi	tippelskirchi	F	B	Kenya, Machakos, Athi River
NMB_9153	tippelskirchi	tippelskirchi	F	B	Tanzania, Tanganyika
USNM_162989	tippelskirchi	tippelskirchi	F	B	Kenya, Bomet County, Sotik, Guaso Nyiro River
ZMB_MAM_41538	tippelskirchi	tippelskirchi	F	B	Tanzania, Arusha, Mount Meru
AMNH_M_27753	tippelskirchi	tippelskirchi	F	C	Kenya, Nairobi, Komarock
RMCA_RG_6341	tippelskirchi	tippelskirchi	F	C	Tanzania, Rukwa, Ufipa
SMF_23030	tippelskirchi	tippelskirchi	F	C	Tanzania
ZMB_MAM_84942	tippelskirchi	tippelskirchi	F	C	Kenya, Maasai Mara
NMK_OM7544	tippelskirchi	tippelskirchi	F	D	Kenya, Nairobi, Nairobi NP, Magadi Road
RMCA_RG_6342	tippelskirchi	tippelskirchi	F	D	Tanzania, Rukwa, Ufipa
SMNS_Z_MAM_16925	tippelskirchi	tippelskirchi	F	D	Tanzania
ZMB_MAM_32373	tippelskirchi	tippelskirchi	F	D	Kenya, Taita Taveta, Coast, Oldorobo
ZSM_1914_0559	tippelskirchi	tippelskirchi	F	D	Tanzania, Serengeti
NHMW_5549	tippelskirchi	tippelskirchi	F	E	Kenya, Maasai Mara, Serengeti
KEN_AMB_1	tippelskirchi	tippelskirchi	F	E	Kenya, Kajiado, Amboseli NP, Eselenkay
KEN_AMB_2	tippelskirchi	tippelskirchi	F	E	Kenya, Kajiado, Amboseli NP, Kimana
ZMB_MAM_42103	tippelskirchi	tippelskirchi	F	E	Kenya, Makueni, Kiboko River
FMNH_127880	tippelskirchi	tippelskirchi	F	F	Tanzania, Serengeti, Mara, Seronera
KEN_AMB_3	tippelskirchi	tippelskirchi	F	F	Kenya, Kajiado, Amboseli NP, Eselenkay
NMK_OM2278	tippelskirchi	tippelskirchi	F	F	Kenya, Machakos, Athi River
SMNS_Z_MAM_19138	tippelskirchi	tippelskirchi	F	F	Kenya, Maasai Mara
USNM_162988	tippelskirchi	tippelskirchi	F	F	Kenya, Bomet County, Sotik, Guaso Nyiro River
USNM_251798	tippelskirchi	tippelskirchi	F	F	Tanzania, Dodoma
USNM_251800	tippelskirchi	tippelskirchi	F	F	Tanzania
ZMB_MAM_84948	tippelskirchi	tippelskirchi	F	F	Tanzania, Kilimanjaro
ZMB_MAM_84954	tippelskirchi	tippelskirchi	F	F	Tanzania, Iringa, Uzungwe Mountains
ZMB_MAM_84960	tippelskirchi	tippelskirchi	F	F	Tanzania, Arusha
ZSM_1911_2446	tippelskirchi	tippelskirchi	F	F	Tanzania, Serengeti
NHMW_7535	tippelskirchi	tippelskirchi	F	G	Tanzania, Massai Area, Prov. Arusha
NHMW_974	tippelskirchi	tippelskirchi	F	G	Kenya, Maasai Mara, Serengeti
KEN_TSE_1	tippelskirchi	tippelskirchi	F	G	Kenya, Kitui, Tsavo East NP
KEN_TSE_2	tippelskirchi	tippelskirchi	F	G	Kenya, Kitui, Tsavo East NP
SMF_500	tippelskirchi	tippelskirchi	F	G	Tanzania
USNM_251797	tippelskirchi	tippelskirchi	F	G	Tanzania, Dodoma
ZMB_MAM_84961	tippelskirchi	tippelskirchi	F	G	Tanzania, Songwe, Mkamba
NHMUK_ZD_1900_3_18_3	tippelskirchi	tippelskirchi	F	H	Kenya, Machakos, Athi Plains
KEN_TSE_3	tippelskirchi	tippelskirchi	F	H	Kenya, Kitui, Tsavo East NP
SMF_15919	tippelskirchi	tippelskirchi	F	H	Tanzania --> Zoo Frankfurt
NMK_OM6103	tippelskirchi	tippelskirchi	F	X	Kenya, Kajiado, Ngong Hills
ZMB_MAM_10889	tippelskirchi	tippelskirchi	F	E+	Kenya, Taita Taveta, Coast, Taveta
ZMB_MAM_84951	tippelskirchi	tippelskirchi	F	C-	Tanzania, Arusha, Lake Eyasi
ZMB_MAM_84952	tippelskirchi	tippelskirchi	F	E+	Tanzania, Morogoro, Nguru Mountains
ZMB_MAM_84966	tippelskirchi	tippelskirchi	F	C-	Tanzania, Tabora
FMNH_127879	tippelskirchi	tippelskirchi	M	A	Tanzania, Serengeti, Maasai Mara, Seronera
NMK_OM2090	tippelskirchi	tippelskirchi	M	A	Kenya, Nakuru, Kedong
NMK_OM7717	tippelskirchi	tippelskirchi	M	A	Kenya, Machakos, Athi River, Game Ranch
AMNH_M_54122	tippelskirchi	tippelskirchi	M	B	Kenya, Rift Valley, Kajiado
NHMUK_ZD_1899_12_10_1	tippelskirchi	tippelskirchi	M	B	Kenya, Rhombo River
NHMUK_ZD_1899_12_10_2	tippelskirchi	tippelskirchi	M	B	Kenya, Rhombo River
NMK_OM2089	tippelskirchi	tippelskirchi	M	B	Kenya, Nairobi, Nairobi NP
ZMB_MAM_84958	tippelskirchi	tippelskirchi	M	B	Tanzania, Morogoro, Nguru Mountains
USNM_162017	tippelskirchi	tippelskirchi	M	D	Kenya, Machakos, Kilima Kui, Kapiti Plateau
FMNH_127881	tippelskirchi	tippelskirchi	M	E	Tanzania, Lake Manyara, Seteti
NHMUK_ZD_1933_4_2_2	tippelskirchi	tippelskirchi	M	E	Tanzania, Tanganyika
NMB_8664	tippelskirchi	tippelskirchi	M	E	Tanzania, Arusha
KEN_TSE_4	tippelskirchi	tippelskirchi	M	E	Kenya, Kitui, Tsavo East NP
NMK_OM2096	tippelskirchi	tippelskirchi	M	E	Kenya, Kiambu, Ruiru
NMK_OM2217	tippelskirchi	tippelskirchi	M	E	Kenya, Kiambu, Thika, Sinac Ranch
NMK_OM6507	tippelskirchi	tippelskirchi	M	E	Kenya, Kajiado, Magadi
USNM_162016	tippelskirchi	tippelskirchi	M	E	Kenya, Machakos, Kilima Kui, Kapiti Plateau
USNM_251799	tippelskirchi	tippelskirchi	M	E	Tanzania, Morogoro, Mikumi, Mkata Plains
ZMB_MAM_32372	tippelskirchi	tippelskirchi	M	E	Kenya, Taita Taveta, Coast, Oldorobo
ZSM_1911_2444	tippelskirchi	tippelskirchi	M	E	Tanzania
ZSM_1913_1056	tippelskirchi	tippelskirchi	M	E	Tanzania, Kilimanjaro
ZSM_1914_0127	tippelskirchi	tippelskirchi	M	E	Tanzania, Kilimanjaro
ZSM_1914_1326	tippelskirchi	tippelskirchi	M	E	Tanzania, Mwanza
AMNH_M_27752	tippelskirchi	tippelskirchi	M	F	Kenya, Taita Taveta, Coast, Maungu
FMNH_34930	tippelskirchi	tippelskirchi	M	F	Kenya, Taita Taveta, Sagalla
HNHM_60.208.1	tippelskirchi	tippelskirchi	M	F	Tanzania, Tanganyika
KEN_AMB_4	tippelskirchi	tippelskirchi	M	F	Kenya, Kajiado, Amboseli NP, Eselenkay
KEN_MGE_1	tippelskirchi	tippelskirchi	M	F	Kenya,Taita Taveta, Mgeno Conservancy
NMK_OM2214	tippelskirchi	tippelskirchi	M	F	Kenya, Kajiado, Kitengela
NMK_OM2299	tippelskirchi	tippelskirchi	M	F	Kenya, Kajiado, Ngong Hills
RMCA_RG_2128	tippelskirchi	tippelskirchi	M	F	Kenya, Maasai Mara, Serengeti
SMF_35595	tippelskirchi	tippelskirchi	M	F	Tanzania
USNM_162018	tippelskirchi	tippelskirchi	M	F	Kenya, Makueni, Ulu Station
ZMB_MAM_17381	tippelskirchi	tippelskirchi	M	F	Tanzania, Morogoro, Nguru Mountains
ZSM_1907_0861	tippelskirchi	tippelskirchi	M	F	Tanzania, Kilimanjaro
FMNH_127878	tippelskirchi	tippelskirchi	M	G	Tanzania, Serengeti, Maasai Mara, Seronera
KEN_AMB_5	tippelskirchi	tippelskirchi	M	G	Kenya, Kajiado, Amboseli NP
KEN_TSE_5	tippelskirchi	tippelskirchi	M	G	Kenya, Kitui, Tsavo East NP
KEN_TSW_1	tippelskirchi	tippelskirchi	M	G	Kenya, Kitui, Tsavo West NP
SMNS_Z_MAM_16928	tippelskirchi	tippelskirchi	M	G	Tanzania
ZMB_MAM_84957	tippelskirchi	tippelskirchi	M	G	Tanzania, Dodoma, Kondoa
ZSM_1911_2445	tippelskirchi	tippelskirchi	M	G	Tanzania, Arusha
NHMUK_ZD_1898_7_2_5	tippelskirchi	tippelskirchi	M	H	Kenya, Kwale, 100 miles W of Mombasa
NHMUK_ZD_1962_220	tippelskirchi	tippelskirchi	M	H	Kenya, Nairobi, Langata
KEN_TSE_6	tippelskirchi	tippelskirchi	M	H	Kenya, Kitui, Tsavo East NP
RMCA_RG_6343	tippelskirchi	tippelskirchi	M	H	Tanzania, Rukwa, Ufipa
ZFMK_MAM_38.36	tippelskirchi	tippelskirchi	M	H	Tanzania, Arusha
KEN_AMB_6	tippelskirchi	tippelskirchi	M	I	Kenya, Kitui, Tsavo East NP
ZSM_1914_1325	tippelskirchi	tippelskirchi	M	I	Tanzania, Mwanza
NHMW_27317	tippelskirchi	tippelskirchi	M	E+	Tanzania, Masailand
KEN_AMB_7	tippelskirchi	tippelskirchi	M	X	Kenya, Kajiado, Amboseli NP
KEN_AMB_8	tippelskirchi	tippelskirchi	M	X	Kenya, Kajiado, Amboseli NP, Eselenkay
KEN_TSE_7	tippelskirchi	tippelskirchi	M	X	Kenya, Kitui, Tsavo East NP
KEN_MAM_1	tippelskirchi	tippelskirchi	M	X	Kenya, Maasai Mara
KEN_MAM_2	tippelskirchi	tippelskirchi	M	X	Kenya, Maasai Mara
KEN_MGE_2	tippelskirchi	tippelskirchi	M	X	Kenya,Taita Taveta, Mgeno Conservancy
KEN_MGE_3	tippelskirchi	tippelskirchi	M	X	Kenya,Taita Taveta, Mgeno Conservancy
NMK_OM7064	tippelskirchi	tippelskirchi	M	X	Kenya, Machakos, Lukenya
NHMUK_ZD_1909_11_27_1	tippelskirchi	tippelskirchi	X	A	Kenya, Makueni, Sultan Hamud
ZMB_MAM_109868	tippelskirchi	tippelskirchi	X	A	Kenya, Kajiado, Dönje Erok
ZMB_MAM_84964	tippelskirchi	tippelskirchi	X	A	Tanzania, Tanga, Umba Steppe
ZMB_MAM_31393	tippelskirchi	tippelskirchi	X	B	Tanzania, Mara, Grumeti River
ZMB_MAM_84959	tippelskirchi	tippelskirchi	X	B	Tanzania, Iringa, Uzungwe Mountains
NMK_OM2276	tippelskirchi	tippelskirchi	X	B	Kenya, Kajiado, Kitengela
ZMB_MAM_109858	tippelskirchi	tippelskirchi	X	B+	Kenya, Kajiado, Dönje Erok
SMNS_Z_MAM_7592	sp.	sp. subsp.	F	A	Zoo Karlsruhe
RMNH_MAM_4107	sp.	sp. subsp.	F	B	Zoo Blijdorp
SAM_ZM_36851	sp.	sp. subsp.	F	B	Unknown
SAM_ZM_035364	sp.	sp. subsp.	F	C	Unknown
DNMNH_AZ_121	sp.	sp. subsp.	F	D	Zoo Pretoria
NHMUK_ZD_1898_7_2_6	sp.	sp. subsp.	F	D	Kenya, 60 miles NE of Lake Baringo
NHMW_5483	sp.	sp. subsp.	F	D	Kenya
RMNH_MAM_10873	sp.	sp. subsp.	F	D	Zoo Blijdorp
NMK_OM2088	sp.	sp. subsp.	F	E	Unknown
RMNH_MAM_51477	sp.	sp. subsp.	F	F	Unknown
SMNS_Z_MAM_45425	sp.	sp. subsp.	F	F	Zoo Wilhelma
ZSM_1901_0109	sp.	sp. subsp.	F	F	Unknown
HNHM_64.76.1	sp.	sp. subsp.	F	G	Unknown
RMCA_RG_7963	sp.	sp. subsp.	F	G	Unknown
SMNS_Z_MAM_49722	sp.	sp. subsp.	F	I	Zoo Wilhelma
SNM_C_1840	sp.	sp. subsp.	F	I	Zoo Bratislava
ZSM_1914_0760	sp.	sp. subsp.	F	I	Unknown
DNMNH_TM_12257	sp.	sp. subsp.	F	E+	Zoo Pretoria
FMNH_15576	sp.	sp. subsp.	F	C-E	Ethiopia
RMNH_MAM_7085	sp.	sp. subsp.	F	E+	Zoo Blijdorp
SMF_95435	sp.	sp. subsp.	F	E+	Zoo Frankfurt
RMNH_MAM_51478	sp.	sp. subsp.	M	A	Zoo Blijdorp
SAM_ZM_33540	sp.	sp. subsp.	M	A	Unknown
ZSM_1967_189	sp.	sp. subsp.	M	A	Zoo Hellabrunn
ZSM_1980_0255	sp.	sp. subsp.	M	A	Zoo Hellabrunn
RMNH_MAM_10874	sp.	sp. subsp.	M	B	Zoo Blijdorp
RMNH_MAM_11662	sp.	sp. subsp.	M	B	Zoo Blijdorp
RMNH_MAM_4216a	sp.	sp. subsp.	M	B	Zoo Blijdorp
SAM_ZM_035365	sp.	sp. subsp.	M	B	Unknown
SMNS_Z_MAM_51688	sp.	sp. subsp.	M	B	Unknown
SMNS_Z_MAM_6857	sp.	sp. subsp.	M	B	Zoo Wilhelma
ZSM_AM_0638	sp.	sp. subsp.	M	B	Unknown
HNHM_64.11.1	sp.	sp. subsp.	M	D	Unknown
HNHM_66.30.1	sp.	sp. subsp.	M	D	Unknown
AMNH_M_54123	sp.	sp. subsp.	M	E	Kenya
HNHM_64.262.1	sp.	sp. subsp.	M	E	Unknown
HNHM_68.390.1	sp.	sp. subsp.	M	E	Unknown
NMK_OM2092	sp.	sp. subsp.	M	E	Unknown
SAM_ZM_17176	sp.	sp. subsp.	M	E	Zambia
SMNS_Z_MAM_16927	sp.	sp. subsp.	M	E	Unknown
NMB_C.1917	sp.	sp. subsp.	M	F	Unknown
RMCA_RG_5956	sp.	sp. subsp.	M	F	DRC
SAM_ZM_36654	sp.	sp. subsp.	M	F	Unknown
NMK_OM2903	sp.	sp. subsp.	M	G	Unknown
HNHM_83.65.1	sp.	sp. subsp.	M	H	Unknown
NHMW_40884	sp.	sp. subsp.	M	I	Zoo Vienna
NMK_OM7006	sp.	sp. subsp.	M	I	Unknown
NMK_OM9100	sp.	sp. subsp.	M	I	Unknown
SMF_95896	sp.	sp. subsp.	M	I	Zoo Frankfurt
NMK_OM2095	sp.	sp. subsp.	M	X	Unknown
NMK_OM4956	sp.	sp. subsp.	M	X	Unknown
SNM_C_1750	sp.	sp. subsp.	M	E+	Zoo Bratislava
SNM_C_1968	sp.	sp. subsp.	M	E+	Zoo Bratislava
DNMNH_TM_16431	sp.	sp. subsp.	X	A	Unknown
HNHM_77.70.1	sp.	sp. subsp.	X	A	Unknown
DNMNH_AZ_2154	sp.	sp. subsp.	X	B	Zoo Pretoria
RMCA_RG_8006	sp.	sp. subsp.	X	B	Unknown
ZMUA_5047	sp.	sp. subsp.	X	C	Unknown
