# Supplementary material for: Heads up–Four Giraffa species have distinct cranial morphology
Source: PLoS One. 2024 Dec 19;19(12):e0315043. doi: 10.1371/journal.pone.0315043 (PMC11658530; doi:10.1371/journal.pone.0315043)
Supplement: S3 Table — (XLSX) [file pone.0315043.s004.xlsx]

## Sheet: Tabelle1
Single Points
Point 1: L premaxilla tip	The most mesial tip of the left premaxilla.
Point 2: R premaxilla tip	The most mesial tip of the right premaxilla.
Point 3: L prem. opening mesial	Mesial end of the left premaxillary opening.
Point 4: L prem. opening distal	Distal end of the left premaxillary opening.
Point 5: R prem. opening mesial	Mesial end of the right premaxillary opening.
Point 6: R prem. opening distal	Distal end of the right premaxillary opening.
Point 7: Premaxilla convergence	Most distal point of the V-shaped premaxillary convergence
Point 8: L nasal	Most mesial end of the left nasal
Point 9: R nasal	Most mesial end of the right nasal
Point 10: L nasal-pre. mesial	Most mesial point of touch between the left nasal/premaxilla
Point 11: L nasal-pre. distal	Most distal point of touch between the left nasal/premaxilla
Point 12: R nasal-pre. mesial	Most mesial point of touch between the right nasal/premaxilla
Point 13: R nasal-pre. distal	Most distal point of touch between the right nasal/premaxilla
Point 14: L maxilla tip	Most mesial point of the left maxilla
Point 15: R maxilla tip	Most mesial point of the right maxilla
Point 16: L infraorbital lateral	The lateral end of the border of the left infraorbital foramen
Point 17: L infraorbital medial	The medial end of the border of the left infraorbital foramen
Point 18: R infraorbital lateral	The lateral end of the border of the right infraorbital foramen
Point 19: R infraorbital medial	The medial end of the border of the right infraorbital foramen
Point 20: L palatal foramen	Most distal end of the left palatal foramen
Point 21: R palatal foramen	Most distal end of the right palatal foramen
Point 22: L pterygoid	The most mesial end of the base of the left pterygoid process.
Point 23: L palatal concavity	The most mesial end of the left palatal concavity.
Point 24: L palatal projection	The most distal end of the left central palatal projection.
Point 25: Palatal distal center	The sagittal point of the distal border of the palate.
Point 26: R palatal projection	The most distal end of the right central palatal projection.
Point 27: R palatal concavity	The most mesial end of the right palatal concavity.
Point 28: R pterygoid	The most mesial end of the base of the right pterygoid process.
Point 29: L optic foramen	Middle point of the left optic foramen
Point 30: R optic foramen	Middle point of the right optic foramen
Point 31: L foramen rotundum	Middle point of the left foramen rotundum
Point 32: R foramen rotundum	Middle point of the right foramen rotundum
Point 33: L zygomatic arch	The widest point of the left zygomatic arch in ventral view.
Point 34: R zygomatic arch	The widest point of the right zygomatic arch in ventral view.
Point 35: L paraoccipital process	Most ventral end of the left paraoccipital process
Point 36: R paraoccipital process	Most ventral end of the right paraoccipital process
Point 37: L ext. auditory meatus	Most ventral end of the left external auditory meatus border
Point 38: R ext. auditory meatus	Most ventral end of the right external auditory meatus border
Point 39: L basisphenoid	The left end of the distal border of the basisphenoid
Point 40: R basisphenoid	The right end of the distal border of the basisphenoid.
Point 41: Foramen magnum ventral	The most ventral point of the border of the foramen magnum.
Point 42: Foramen magnum dorsal	The most dorsal point of the border of the foramen magnum.
Curve 1: Sagittal
Point 1.1: Nasals	The most dorsal point of the nasals where the sagittal plane of the skull and the plane of the two maxilla-premaxilla vertical sutures meet.
Point 1.2: Median ossicone	On the top of the most dorsal point of the median ossicone.
Point 1.3: Frontal ossicone center	At the sagittal plane of the skull between the two frontal ossicones. Whenever visible, it is the bregma. Same as Point 2.4.
Point 1.4: Nuchal center	At the most dorsal point where the nuchal crest meets the sagittal plane of the skull. Same as Point 3.3
Curve 2: Frontal ossicones
Point 2.1: L orbit max width	The point where the left orbit reaches its maximum mediolateral width at dorsal view.
Point 2.2: L ossicone base	The most lateral point of the widest plane of the base of the left ossicone.
Point 2.3: L ossicone tip	The most dorsal point of the left ossicone. If the top of the ossicone is flat, then it is in the middle of this surface.
Point 2.4: Frontal ossicone center	At the sagittal plane of the skull between the two frontal ossicones. Whenever visible, it is the bregma. Same as Point 1.3.
Point 2.5: R ossicone tip	The most dorsal point of the right ossicone. If the top of the ossicone is flat, then it is in the middle of this surface.
Point 2.6: R ossicone base	The most lateral point of the widest plane of the base of the right ossicone.
Point 2.7: R orbit max width	The point where the right orbit reaches its maximum mediolateral width at dorsal view.
Curve 3: Nuchal
Point 3.1: Nuchal notch L	The left notch-end of the nuchal crest at the suture with the temporal bone.
Point 3.2: Nuchal hill L	The most dorsal point of the left part of the nuchal crest.
Point 3.3: Nuchal center	At the most dorsal point where the nuchal crest meets the sagittal plane of the skull. Same as Point 3.3
Point 3.4: Nuchal hill R	The most dorsal point of the right part of the nuchal crest.
Point 3.5: Nuchal notch R	The right notch-end of the nuchal crest at the suture with the temporal bone.
Curve 4: Left orbit
Point 4.1: L Orbit dorsal	The most dorsal point of the dorsal arch of the left orbit excluding secondary ossification.
Point 4.2: L Orbit mesial	The most mesial point of the left orbit, just at the pit dorsally to the lacrimal tip.
Point 4.3: L Orbit ventral	The most ventral point of the ventral arch of the left orbit.
Curve 5: Right orbit
Point 5.1: R Orbit dorsal	The most dorsal point of the dorsal arch of the right orbit excluding secondary ossification.
Point 5.2: R Orbit mesial	The most mesial point of the right orbit, just at the pit dorsally to the lacrimal tip.
Point 5.3: R Orbit ventral	The most ventral point of the ventral arch of the right orbit.
Curve 6: Left toothrow
Point 6.1: L toothrow distal	The mediodistal corner of the alveolus of the most distal tooth of the left toothrow (M3 in adults).
Point 6.2: L toothrow middle	The mediodistal corner of the alveolus of the left P4/DM4.
Point 6.3 L toothrow proximal	The mediomesial corner of the alveolus of the most mesial tooth of the left toothrow (P2 in adults).
Curve 7: Right toothrow
Point 7.1: R toothrow distal	The mediodistal corner of the alveolus of the most distal tooth of the right toothrow (M3 in adults).
Point 7.2: R toothrow middle	The mediodistal corner of the alveolus of the right P4/DM4.
Point 7.3 R toothrow proximal	The mediomesial corner of the alveolus of the most mesial tooth of the right toothrow (P2 in adults).
Curve 8: Median ossicone plane
Point 8.1: L orbit max width	The point where the left orbit reaches its maximum mediolateral width at dorsal view.
Point 8.2: Median ossicone	On the top of the most dorsal point of the median ossicone.
Point 8.3 R orbit max width	The point where the right orbit reaches its maximum mediolateral width at dorsal view.
