# Supplementary material for: Heads up–Four Giraffa species have distinct cranial morphology
Source: PLoS One. 2024 Dec 19;19(12):e0315043. doi: 10.1371/journal.pone.0315043 (PMC11658530; doi:10.1371/journal.pone.0315043)
Supplement: S4 Table — (XLSX) [file pone.0315043.s005.xlsx]

## Sheet: Tabelle1
Age Class	Actual Age	Characteristics
A	< 1	Only deciduous cheek teeth present. Interparietal suture at least partially open. Metopic and coronal sutures open.
B	1–4	Deciduous and fully erupted adult cheek teeth present. M1 distal loop closed. Presence of enamel between the paracone and metacone of M1. Pulp cavities of M1 not visible. Interparietal suture at least partially open. Metopic and coronal sutures open.
C	4–6	Only adult cheek teeth present. M1 distal loop closed. Presence of enamel between the paracone and metacone of M1. Pulp cavities of M1 not visible. Interparietal suture closed. Metopic and coronal sutures open.
D	6–8	Only adult cheek teeth present. M1 distal loop closed. Presence of enamel between the paracone and metacone of M1. Pulp cavities of M1 not visible. Interparietal suture closed. Metopic and coronal sutures partially closed.
E	8–11	Only adult cheek teeth present. M1 distal loop closed. Presence of enamel between the paracone and metacone of M1. Pulp cavities of M1 not visible. Interparietal suture closed. Metopic and coronal sutures closed.
F	11–14	Only adult cheek teeth present. M1 distal loop open. Presence of enamel between the paracone and metacone of M1. Pulp cavities of M1 not visible. Interparietal suture closed. Metopic and coronal sutures closed.
G	14–17	Only adult cheek teeth present. M1 distal loop open. Presence of dentine connection between the paracone and metacone of M1. Pulp cavities of M1 not visible. Interparietal suture closed. Metopic and coronal sutures closed.
H	17–20	Only adult cheek teeth present. M1 distal loop open. Complete absence of enamel between the paracone and metacone of M1. Pulp cavities of M1 not visible. Interparietal suture closed. Metopic and coronal sutures closed.
I	> 20	Only adult cheek teeth present. M1 distal loop open. Complete absence of enamel between the paracone and metacone of M1. Complete absence of enamel and possibly visible pulp cavities of M1. Interparietal bone not visible. Metopic and coronal sutures closed.
