# Supplementary material for: Heads up–Four Giraffa species have distinct cranial morphology
Source: PLoS One. 2024 Dec 19;19(12):e0315043. doi: 10.1371/journal.pone.0315043 (PMC11658530; doi:10.1371/journal.pone.0315043)
Supplement: S5 Table — The resulting p-values of the permutation tests for the Procrustes Distances of the CVA and DFA between different species and subspecies. Abbreviations: ant. = antiquorum, cam. = camelopardalis, per. = peralta, ang. = angolensis, gir. = giraffa, ret. = reticulata, tho. = thornicrofti, tip. = tippelskirchi. Statistically significant p-values (< 0.05) were written in bold. (XLSX) [file pone.0315043.s006.xlsx]

## Sheet: Tabelle1
CVA – Species
	cam.		gir.		ret.		tip.
cam.			<0.001		0.0043		<0.001
gir.	<0.001				0.0002		<0.001
ret.	0.0043		0.0002				0.0003
tip.	<0.001		<0.001		0.0003
CVA – Subspecies
	ant.	cam.	per.	ang.	gir.	ret.	tho.	tip.
ant.		0.0041	0.1400	<0.0001	<0.0001	0.0756	<0.0001	<0.0001
cam.	0.0041		0.0240	<0.0001	<0.0001	0.0001	<0.0001	<0.0001
per.	0.1400	0.0240		0.0037	0.0197	0.4610	<0.0001	0.0371
ang.	<0.0001	<0.0001	0.0037		0.1105	0.0006	<0.0001	0.0005
gir.	<0.0001	<0.0001	0.0197	0.1105		0.0004	0.0004	0.0004
ret.	0.0756	0.0001	0.4610	0.0006	0.0004		0.0001	0.0007
tho.	<0.0001	<0.0001	<0.0001	<0.0001	0.0004	0.0001		0.0019
tip.	<0.0001	<0.0001	0.0371	0.0005	0.0004	0.0007	0.0019
DFA – Species
	cam.		gir.		ret.		tip.
cam.			<0.0001		0.0010		<0.0001
gir.	<0.0001				<0.0001		<0.0001
ret.	0.0010		<0.0001				<0.0001
tip.	<0.0001		<0.0001		<0.0001
DFA – Subspecies
	ant.	cam.	per.	ang.	gir.	ret.	tho.	tip.
ant.		0.0010	0.1250	<0.0001	<0.0001	0.0820	<0.0001	<0.0001
cam.	0.0010		0.0310	<0.0001	<0.0001	0.0010	<0.0001	<0.0001
per.	0.1250	0.0310		0.0030	0.0200	0.4670	<0.0001	0.0340
ang.	<0.0001	<0.0001	0.0030		0.1340	0.0010	<0.0001	0.0020
gir.	<0.0001	<0.0001	0.0200	0.1340		<0.0001	<0.0001	<0.0001
ret.	0.0820	0.0010	0.4670	0.0010	<0.0001		<0.0001	<0.0001
tho.	<0.0001	<0.0001	<0.0001	<0.0001	<0.0001	<0.0001		0.0040
tip.	<0.0001	<0.0001	0.0340	0.0020	<0.0001	<0.0001	0.0040
